# Supplementary material for: Inhibiting the Cholesterol Storage Enzyme ACAT1/SOAT1 in Aging Apolipoprotein E4 Mice Alters Their Brains’ Inflammatory Profiles
Source: Int J Mol Sci. 2024 Dec 21;25(24):13690. doi: 10.3390/ijms252413690 (PMC11727783; doi:10.3390/ijms252413690)
Supplement: Supplementary file 1 [file ijms-25-13690-s001.zip]

Archive with 1 entries (1 files):
- ijms-3366332-supplementary.pdf
